# Supplementary material for: Parsimonious Determination of the Optimal Infectious Dose of a Pathogen for Nonhuman Primate Models
Source: PLoS Pathog. 2015 Aug 18;11(8):e1005100. doi: 10.1371/journal.ppat.1005100 (PMC4540461; doi:10.1371/journal.ppat.1005100)
Supplement: S1 Table — All combinations of group size (n = 3 to 12 by increments of 1), starting challenge dose (D = 0.037 to 30 by factors of 3), and target AID50 precision (σT from 0.4 to 0.7 by increments of 0.1) were simulated with 350 iterations. The mean and standard deviation of the outcomes is shown for each set of inputs. Note that the ideal estimated AID50 would be 1.0, and the ideal Log10(AID50) is 0.0. In these simulations, there is no limit to the number of exposures that would be given to any single animal. (XLSX) [file ppat.1005100.s001.xlsx]

## Sheet: Sheet1
Supplemental Table 1. Note: No limit on exposures per animal. First-order kinetics is modeled.
Simulation Inputs				Simulation Outputs
Starting AID	Group Size	Target AID50 Std Error	Number of simulations	Average # of Rounds	Average # of Animals Enrolled	Average Log10 AID Estimate	Std Devv # of Rounds	Std Dev # of Animals Enrolled	Std Dev Log10 AID Estimate
0.037	3	0.4	350	12.3771	17.6257	-0.0275252	4.60665	6.63238	0.137989
0.037	3	0.5	350	10.5029	14.9943	-0.0190173	2.86741	4.26285	0.145575
0.037	3	0.6	350	9.68857	13.8114	-0.0236193	2.06974	2.85241	0.156286
0.037	3	0.7	350	9.56286	13.4286	-0.00444468	1.72966	2.39849	0.171447
0.037	4	0.4	350	9.11429	17.6057	-0.0405631	3.56175	7.31086	0.14557
0.037	4	0.5	350	7.74286	14.7629	-0.0417783	2.09164	4.09462	0.155882
0.037	4	0.6	350	7.28857	13.9257	-0.0230656	1.42416	2.96207	0.159235
0.037	4	0.7	350	7.11714	13.4971	0.0012981	1.01026	1.95471	0.16493
0.037	5	0.4	350	7.44857	17.9886	-0.0278998	2.80839	7.01614	0.139844
0.037	5	0.5	350	6.25429	14.8486	-0.0317618	1.4347	3.53167	0.148559
0.037	5	0.6	350	5.92286	14.0914	-0.0168796	1.18602	2.91084	0.157858
0.037	5	0.7	350	5.86286	14.0171	-0.00783094	1.0778	2.87759	0.159163
0.037	6	0.4	350	6.37429	18.4114	-0.0303579	2.42596	7.27297	0.136402
0.037	6	0.5	350	5.38857	15.4257	-0.0193956	1.60153	4.62198	0.154855
0.037	6	0.6	350	5.13429	14.6143	-0.019143	1.16625	3.26171	0.158463
0.037	6	0.7	350	4.98571	14.1057	-0.00865904	0.887559	2.56105	0.160733
0.037	7	0.4	350	5.46857	18.2114	-0.0312354	2.00083	6.98471	0.142694
0.037	7	0.5	350	4.76	15.8714	-0.0160131	1.24371	4.46355	0.135022
0.037	7	0.6	350	4.49714	14.7857	-0.000652754	0.932534	3.45621	0.157035
0.037	7	0.7	350	4.35714	14.3143	-0.0179734	0.757687	2.72809	0.15902
0.037	8	0.4	350	4.97714	18.98	-0.0203493	1.71444	6.79644	0.132671
0.037	8	0.5	350	4.45143	16.4857	-0.0160683	1.19295	4.40091	0.143239
0.037	8	0.6	350	4.13143	15.4086	-0.0046402	0.839488	3.37807	0.139308
0.037	8	0.7	350	3.96286	14.8771	-0.0250158	0.602091	2.35144	0.158259
0.037	9	0.4	350	4.50571	19.0257	-0.022974	1.65289	7.36147	0.13061
0.037	9	0.5	350	4.02	16.8257	-0.0224273	1.10334	4.78368	0.147498
0.037	9	0.6	350	3.69143	15.38	-0.0202697	0.769539	3.23238	0.149968
0.037	9	0.7	350	3.59429	15.0086	-0.0316179	0.710923	3.05207	0.161599
0.037	10	0.4	350	4.14571	19.1114	-0.0316022	1.46748	7.36067	0.136603
0.037	10	0.5	350	3.68857	16.6886	-0.0127622	1.05854	5.22257	0.141755
0.037	10	0.6	350	3.44857	15.5771	-0.0202786	0.758097	3.51803	0.143406
0.037	10	0.7	350	3.26	14.7543	-0.00971685	0.569874	2.91762	0.157061
0.037	11	0.4	350	3.70857	18.7171	-0.0344367	1.40024	7.38445	0.140409
0.037	11	0.5	350	3.28571	16.1314	-0.0228304	0.852148	4.27358	0.137819
0.037	11	0.6	350	3.08857	15.1657	-0.0125337	0.768756	3.63223	0.145196
0.037	11	0.7	350	2.90286	14.2886	-0.011992	0.630407	2.58487	0.160949
0.037	12	0.4	350	2.94286	17.0571	-0.0349774	1.35931	6.9085	0.146865
0.037	12	0.5	350	2.27143	14.2057	-0.00394971	1.21029	4.49743	0.183657
0.037	12	0.6	350	1.89714	12.9314	-0.00634157	0.92451	2.95349	0.18091
0.037	12	0.7	350	1.87429	12.4914	-0.0117197	0.765421	1.62667	0.174229
0.111	3	0.4	350	11.8629	17.5714	-0.0443933	4.89881	7.24395	0.144072
0.111	3	0.5	350	10.0543	14.6257	-0.0247245	2.75866	3.92478	0.143416
0.111	3	0.6	350	9.36	13.88	-0.011846	2.15092	3.10419	0.173101
0.111	3	0.7	350	9.19143	13.38	-0.00939313	1.54045	1.99459	0.167954
0.111	4	0.4	350	8.64571	17.5486	-0.0532544	3.3283	6.74732	0.145512
0.111	4	0.5	350	7.46	15.2743	-0.029768	2.28671	4.47971	0.158324
0.111	4	0.6	350	6.93714	14.2686	-0.0244674	1.55751	2.84497	0.159341
0.111	4	0.7	350	6.64571	13.34	-0.0146215	1.14815	1.97008	0.170567
0.111	5	0.4	350	7.01714	17.96	-0.0303546	2.78138	6.95904	0.134015
0.111	5	0.5	350	6.02286	15.7057	-0.0348882	1.89542	4.85866	0.161536
0.111	5	0.6	350	5.73429	14.8229	-0.00610665	1.56272	3.8246	0.167929
0.111	5	0.7	350	5.38571	13.8229	-0.00416822	1.03924	2.44188	0.180531
0.111	6	0.4	350	5.89714	18.38	-0.0346946	2.33345	6.97323	0.136918
0.111	6	0.5	350	5.04571	15.7429	-0.0322585	1.53215	4.43186	0.153878
0.111	6	0.6	350	4.68286	14.5486	-0.0189135	1.00685	2.95267	0.155226
0.111	6	0.7	350	4.50571	14.0429	-0.0129423	0.913899	2.66375	0.174394
0.111	7	0.4	350	4.93143	18.0714	-0.0531674	1.8776	6.40228	0.140811
0.111	7	0.5	350	4.31429	15.8457	-0.0225332	1.34934	4.6952	0.154474
0.111	7	0.6	350	4.13429	15.1057	-0.0176881	1.04989	3.26266	0.163494
0.111	7	0.7	350	3.90571	14.3857	-0.00672065	0.753005	2.46054	0.147911
0.111	8	0.4	350	4.55714	18.9829	-0.0349603	1.82498	7.15043	0.13486
0.111	8	0.5	350	3.94571	16.4343	-0.0249185	1.24846	4.8496	0.147417
0.111	8	0.6	350	3.59714	15.1029	-0.00859862	0.930534	3.43098	0.154714
0.111	8	0.7	350	3.43429	14.46	-0.00884191	0.66855	2.54751	0.166316
0.111	9	0.4	350	4.14286	19.5114	-0.0316411	1.61019	6.97097	0.136683
0.111	9	0.5	350	3.56286	16.8343	-0.0350451	1.02143	4.12845	0.154552
0.111	9	0.6	350	3.28571	15.5086	-0.00760338	0.767216	3.25932	0.148125
0.111	9	0.7	350	3.14571	14.9171	-0.00303629	0.627837	2.88688	0.15746
0.111	10	0.4	350	3.84286	20.0743	-0.02368	1.51625	7.01535	0.134915
0.111	10	0.5	350	3.26571	17.2486	-0.026411	1.04934	4.92912	0.1552
0.111	10	0.6	350	3.04571	16.34	-0.0294593	0.740302	3.39836	0.15174
0.111	10	0.7	350	2.90286	15.4914	-0.0179085	0.625845	2.79863	0.162727
0.111	11	0.4	350	3.60286	20.58	-0.0146619	1.34335	7.15351	0.1252
0.111	11	0.5	350	2.89429	16.6657	-0.0212984	0.982787	4.83951	0.154076
0.111	11	0.6	350	2.74571	15.8514	-0.0226353	0.742428	3.63613	0.160022
0.111	11	0.7	350	2.51143	14.6171	-0.0210654	0.645581	3.0113	0.163242
0.111	12	0.4	350	2.83429	18.2771	-0.0407595	1.33327	7.29488	0.151016
0.111	12	0.5	350	2.22	15.5686	-0.00947432	1.22071	5.81221	0.152496
0.111	12	0.6	350	1.87429	13.4714	-0.0301298	0.809097	3.03051	0.159061
0.111	12	0.7	350	1.86286	13.4086	-0.00234448	0.82479	3.02832	0.181453
0.333	3	0.4	350	11.7629	18.0857	-0.0306285	4.81322	7.16115	0.143835
0.333	3	0.5	350	10.0571	15.5143	-0.0270485	3.34752	4.65036	0.168136
0.333	3	0.6	350	8.94	14.0029	-0.0263646	2.25441	3.24147	0.166196
0.333	3	0.7	350	8.79714	13.58	-0.00962768	1.91705	2.76037	0.171528
0.333	4	0.4	350	8.18	17.4571	-0.0520652	3.2813	6.65457	0.141535
0.333	4	0.5	350	7.39143	16.0371	-0.0254798	2.49778	4.99355	0.154677
0.333	4	0.6	350	6.64571	14.4829	-0.00634674	1.90916	3.7818	0.152107
0.333	4	0.7	350	6.30857	13.7457	-0.0171767	1.19775	2.41673	0.159905
0.333	5	0.4	350	6.81143	18.8229	-0.0396681	2.92874	7.62536	0.135447
0.333	5	0.5	350	5.69714	15.9686	-0.0277811	2.14776	5.35626	0.145211
0.333	5	0.6	350	5.30857	14.8	-0.0168609	1.48408	3.78203	0.162764
0.333	5	0.7	350	5.02571	14	-0.00281049	1.0954	2.5794	0.1637
0.333	6	0.4	350	5.84571	19.5457	-0.0288671	2.53213	7.55321	0.142032
0.333	6	0.5	350	4.61429	15.9171	-0.0313433	1.65067	4.82074	0.136677
0.333	6	0.6	350	4.20857	14.6057	-0.0249676	1.05951	2.81909	0.156859
0.333	6	0.7	350	4.09429	14.2829	-0.00911757	0.939256	2.62291	0.157509
0.333	7	0.4	350	5.12286	20.2857	-0.0216072	2.3636	8.27767	0.141478
0.333	7	0.5	350	4.12	16.7457	-0.0279152	1.49014	5.12211	0.144865
0.333	7	0.6	350	3.65143	15.1514	-0.0186879	1.10932	3.88332	0.161327
0.333	7	0.7	350	3.47429	14.3429	-0.00682781	0.841728	2.68865	0.152485
0.333	8	0.4	350	4.17429	19.2371	-0.0506357	1.69473	6.31987	0.146588
0.333	8	0.5	350	3.68571	17.3629	-0.0198243	1.40142	5.45177	0.149161
0.333	8	0.6	350	3.23714	15.5143	-0.012456	0.848591	3.02872	0.145508
0.333	8	0.7	350	3.07143	14.7	-0.0178331	0.747899	2.55792	0.165478
0.333	9	0.4	350	3.80857	20	-0.0323025	1.72805	7.62968	0.130456
0.333	9	0.5	350	3.31429	17.7743	-0.0216407	1.20104	5.03602	0.142573
0.333	9	0.6	350	2.88286	15.8143	-0.0151042	0.829605	3.35012	0.144275
0.333	9	0.7	350	2.79143	15.3714	-0.0142272	0.752787	3.11835	0.159458
0.333	10	0.4	350	3.51429	20.4886	-0.0386251	1.70237	8.22768	0.133527
0.333	10	0.5	350	2.90571	17.3057	-0.0206425	1.09948	5.18105	0.132096
0.333	10	0.6	350	2.61429	15.9714	-0.0107917	0.788398	3.82711	0.144931
0.333	10	0.7	350	2.48857	15.2686	-0.0103432	0.704985	3.22719	0.15491
0.333	11	0.4	350	3.27714	21.2686	-0.0266699	1.40824	7.31618	0.130066
0.333	11	0.5	350	2.61714	17.3486	-0.0192103	0.934376	4.97371	0.128705
0.333	11	0.6	350	2.48571	16.4029	-0.0226348	0.755929	3.74403	0.143529
0.333	11	0.7	350	2.29143	15.5629	-0.0176541	0.567189	3.07225	0.148066
0.333	12	0.4	350	2.92286	21.0686	-0.0316312	1.4009	7.79471	0.134728
0.333	12	0.5	350	2.16857	16.7029	-0.0229108	1.14438	5.89816	0.13855
0.333	12	0.6	350	1.89714	15.0657	-0.0320249	0.905724	4.23503	0.154365
0.333	12	0.7	350	1.42286	13.2171	-0.0118792	0.720985	3.14114	0.160456
0.999	3	0.4	350	11.0229	17.7171	-0.0470165	4.3893	6.74186	0.147286
0.999	3	0.5	350	9.49714	15.4629	-0.0201711	3.057	4.53418	0.154478
0.999	3	0.6	350	8.52	13.8971	-0.0219768	2.23117	3.27108	0.161589
0.999	3	0.7	350	8.26286	13.5571	-0.0211361	1.90446	2.76405	0.167799
0.999	4	0.4	350	8.06571	18.3343	-0.0316286	3.62081	7.43374	0.135272
0.999	4	0.5	350	6.88571	15.9686	-0.0218404	2.53877	5.3568	0.156565
0.999	4	0.6	350	6.20857	14.3743	-0.00981171	1.74094	3.27707	0.166885
0.999	4	0.7	350	5.86571	13.8	-0.0112162	1.3443	2.70095	0.170274
0.999	5	0.4	350	6.34	18.7114	-0.0478121	2.80224	7.09046	0.145213
0.999	5	0.5	350	5.20857	15.9743	-0.0372868	1.91344	4.89452	0.15281
0.999	5	0.6	350	4.85714	14.7943	-0.0068833	1.48619	3.75587	0.148748
0.999	5	0.7	350	4.47714	14.0286	-0.0191947	1.10653	2.76268	0.159702
0.999	6	0.4	350	5.20857	19.28	-0.048671	2.38775	7.5562	0.137676
0.999	6	0.5	350	4.32286	16.42	-0.0239777	1.82824	5.72214	0.148822
0.999	6	0.6	350	3.89143	15.0629	-0.0183903	1.31104	3.85876	0.16087
0.999	6	0.7	350	3.62286	14.1829	-0.0154192	0.981516	3.01396	0.164733
0.999	7	0.4	350	4.39714	19.5543	-0.0538715	2.10865	7.17774	0.152994
0.999	7	0.5	350	3.75143	17.2057	-0.0207754	1.50774	5.05477	0.144514
0.999	7	0.6	350	3.31714	15.5057	-0.00492361	1.12001	3.66095	0.155433
0.999	7	0.7	350	3.11429	14.9	0.000395567	0.89799	3.03537	0.166466
0.999	8	0.4	350	4.08857	21.14	-0.0349881	2.04271	8.15574	0.145763
0.999	8	0.5	350	3.17714	17.1886	-0.0346227	1.47861	5.75268	0.159892
0.999	8	0.6	350	2.75143	15.3543	-0.0352084	0.94152	3.41498	0.164638
0.999	8	0.7	350	2.57143	14.9514	-0.0242969	0.8113	3.14145	0.158031
0.999	9	0.4	350	3.76	21.7971	-0.0334511	1.77037	7.76455	0.134474
0.999	9	0.5	350	2.94	18.0886	-0.0288232	1.27545	5.40886	0.150032
0.999	9	0.6	350	2.56286	16.2286	-0.0166144	0.869933	3.60742	0.155021
0.999	9	0.7	350	2.24286	14.72	-0.0131544	0.60171	2.92532	0.154704
0.999	10	0.4	350	3.44	22.3914	-0.0252738	1.53865	7.38918	0.123749
0.999	10	0.5	350	2.76571	19.1343	-0.016075	1.14405	5.27107	0.140226
0.999	10	0.6	350	2.43714	17.3343	-0.0108296	0.786922	3.73241	0.14514
0.999	10	0.7	350	2.17143	16.0857	-0.0119412	0.523692	2.73962	0.148608
0.999	11	0.4	350	3.07143	22.8143	-0.0253076	1.31251	7.05787	0.124487
0.999	11	0.5	350	2.56571	19.7086	-0.0184207	0.960522	4.71366	0.135421
0.999	11	0.6	350	2.25714	17.8971	-0.000681011	0.588469	3.14424	0.126942
0.999	11	0.7	350	2.20857	17.7943	-0.00442279	0.5128	2.80257	0.145753
0.999	12	0.4	350	2.84571	22.8914	-0.0451535	1.39346	8.25834	0.154798
0.999	12	0.5	350	2.02857	17.74	-0.0389743	1.12501	6.6054	0.169227
0.999	12	0.6	350	1.87429	16.5686	-0.0268718	0.836949	4.55776	0.164006
0.999	12	0.7	350	1.53143	14.5829	-0.0407125	0.743943	3.98963	0.197142
2.997	3	0.4	350	11.1971	18.6914	-0.0488603	5.25384	7.61778	0.15563
2.997	3	0.5	350	9.19429	15.8114	-0.0363553	3.29573	5.01218	0.16535
2.997	3	0.6	350	8.12	14.2171	-0.0314713	2.38366	3.60018	0.164241
2.997	3	0.7	350	7.79429	13.6743	-0.0170082	1.6352	2.51805	0.171365
2.997	4	0.4	350	7.94857	19	-0.0576193	3.71671	7.4902	0.164414
2.997	4	0.5	350	6.54857	16.3429	-0.0402949	2.45222	4.93071	0.168557
2.997	4	0.6	350	6.01714	15.14	-0.0112134	2.0312	4.1931	0.177654
2.997	4	0.7	350	5.33714	13.7457	-0.0317427	1.26016	2.54268	0.180942
2.997	5	0.4	350	6.39143	20.1486	-0.0501594	3.20162	8.11067	0.161219
2.997	5	0.5	350	5.15429	17.0514	-0.0358669	2.41987	6.42548	0.170668
2.997	5	0.6	350	4.43714	15.0914	-0.0344741	1.51413	3.92446	0.184176
2.997	5	0.7	350	4.08571	14.3114	-0.0344003	1.2751	3.27142	0.177826
2.997	6	0.4	350	5.08857	20.3429	-0.0441704	2.71167	8.06614	0.145833
2.997	6	0.5	350	4.14857	17.4486	-0.0400577	1.95675	5.88198	0.170266
2.997	6	0.6	350	3.58857	15.6829	-0.0365416	1.36761	3.96684	0.176405
2.997	6	0.7	350	3.24	14.5057	-0.0201571	1.02942	2.88732	0.171062
2.997	7	0.4	350	4.55143	21.5743	-0.0473151	2.47079	8.38671	0.167412
2.997	7	0.5	350	3.59714	18.1714	-0.0563755	1.82171	6.54797	0.182034
2.997	7	0.6	350	2.83143	15.5914	-0.0480625	1.22656	4.31449	0.18874
2.997	7	0.7	350	2.59143	14.7429	-0.0388278	1.03045	3.51943	0.184258
2.997	8	0.4	350	4.21714	23.1571	-0.0491087	2.04218	8.17158	0.169303
2.997	8	0.5	350	3.21143	19.0543	-0.0559189	1.43069	5.57213	0.179081
2.997	8	0.6	350	2.63714	16.8771	-0.0295069	1.12654	4.38012	0.171369
2.997	8	0.7	350	2.51714	16.3714	-0.0346904	0.904299	3.61932	0.174787
2.997	9	0.4	350	3.68	23.5343	-0.0598727	1.7429	7.68004	0.154911
2.997	9	0.5	350	2.98286	20.4543	-0.0382024	1.17507	4.97004	0.157334
2.997	9	0.6	350	2.51143	18.3029	-0.0419342	0.875411	3.68296	0.162573
2.997	9	0.7	350	2.32	17.2771	-0.023616	0.673187	2.89853	0.172931
2.997	10	0.4	350	3.37714	24.6371	-0.053322	1.46224	6.85438	0.156438
2.997	10	0.5	350	2.85714	21.9314	-0.0224498	1.22633	5.6812	0.160919
2.997	10	0.6	350	2.40286	19.7314	-0.0311506	0.706493	3.29137	0.154762
2.997	10	0.7	350	2.23429	18.88	-0.0276346	0.532036	2.51583	0.164502
2.997	11	0.4	350	3.13143	25.7629	-0.0423027	1.26441	6.67144	0.1422
2.997	11	0.5	350	2.62571	22.7971	-0.0352329	0.942424	5.01591	0.151672
2.997	11	0.6	350	2.29143	21.0114	-0.0237595	0.633981	3.49291	0.15541
2.997	11	0.7	350	2.15714	20.2486	-0.0189911	0.415864	2.35001	0.157018
2.997	12	0.4	350	2.83714	25.5886	-0.0962912	1.34964	8.47426	0.283599
2.997	12	0.5	350	2.17143	20.6343	-0.0981042	1.1301	7.69981	0.281171
2.997	12	0.6	350	1.85143	18.56	-0.138192	0.840034	5.99241	0.32633
2.997	12	0.7	350	1.43143	15.2657	-0.112798	0.693511	5.06867	0.313498
8.991	3	0.4	350	10.6714	19.0171	-0.0619613	5.10722	7.58937	0.163358
8.991	3	0.5	350	8.84	16.1057	-0.0385009	3.50646	5.22368	0.166039
8.991	3	0.6	350	7.68	14.32	-0.0316167	2.41898	3.58689	0.17157
8.991	3	0.7	350	7.33143	13.8457	-0.0156774	1.8149	2.74601	0.184845
8.991	4	0.4	350	7.62571	19.8171	-0.0724524	4.04628	7.99145	0.177888
8.991	4	0.5	350	6.14857	16.7086	-0.0585203	2.82045	5.76976	0.183226
8.991	4	0.6	350	5.49429	15.2486	-0.0524704	2.12873	4.21261	0.195913
8.991	4	0.7	350	5.2	14.6429	-0.0215331	1.85584	3.6652	0.197336
8.991	5	0.4	350	5.82	20.2371	-0.0827074	3.02315	7.74251	0.189376
8.991	5	0.5	350	5.03429	17.9771	-0.0375987	2.50935	6.22865	0.184867
8.991	5	0.6	350	4.12571	15.6971	-0.0784898	1.6468	4.18823	0.20921
8.991	5	0.7	350	3.74	14.5257	-0.0320434	1.19135	2.99726	0.199532
8.991	6	0.4	350	5.35714	22.4286	-0.0665898	2.84779	8.78715	0.220335
8.991	6	0.5	350	3.86	17.7543	-0.0719753	1.99292	6.20446	0.209506
8.991	6	0.6	350	3.49429	16.5314	-0.0844833	1.53235	4.69382	0.25451
8.991	6	0.7	350	3.37714	15.9943	-0.0464784	1.36495	4.17112	0.243828
8.991	7	0.4	350	4.24571	21.8771	-0.0960798	2.30663	8.43952	0.219014
8.991	7	0.5	350	3.54571	19.0886	-0.0817961	1.73186	6.27138	0.229087
8.991	7	0.6	350	3.18286	17.7371	-0.0676023	1.55905	5.54735	0.262665
8.991	7	0.7	350	2.79143	16.3514	-0.0778083	1.04864	3.66263	0.253602
8.991	8	0.4	350	4.31143	25.1371	-0.0724126	2.13516	8.81023	0.213963
8.991	8	0.5	350	3.15714	20.1343	-0.0641555	1.44067	5.96808	0.222421
8.991	8	0.6	350	2.79714	18.8114	-0.0529924	1.1056	4.60022	0.223259
8.991	8	0.7	350	2.58286	17.6657	-0.0647647	0.900648	3.75308	0.229428
8.991	9	0.4	350	3.93714	26.26	-0.0749859	1.87168	8.41906	0.205644
8.991	9	0.5	350	3.18571	22.7086	-0.0571759	1.38858	6.40788	0.208398
8.991	9	0.6	350	2.70857	20.3486	-0.0559667	0.936791	4.12674	0.228097
8.991	9	0.7	350	2.45714	19.22	-0.0509036	0.780965	3.5612	0.203639
8.991	10	0.4	350	3.61143	27.3257	-0.0605881	1.64739	8.14568	0.193098
8.991	10	0.5	350	2.90286	23.5571	-0.0572444	1.16626	5.70084	0.187782
8.991	10	0.6	350	2.56571	21.78	-0.0680018	0.75699	3.48967	0.227276
8.991	10	0.7	350	2.36286	20.9171	-0.0286722	0.707951	3.43611	0.20147
8.991	11	0.4	350	3.26857	28.1314	-0.0505398	1.52604	8.33331	0.170707
8.991	11	0.5	350	2.79143	25.3829	-0.0460145	0.977943	5.25092	0.16711
8.991	11	0.6	350	2.56857	23.9914	-0.029013	0.846118	4.44932	0.19238
8.991	11	0.7	350	2.31429	22.7171	-0.0472099	0.671628	3.55996	0.197451
8.991	12	0.4	350	3.07714	29.4514	-0.0659048	1.25184	7.48498	0.18131
8.991	12	0.5	350	2.70857	27.1743	-0.0345687	0.975743	5.63004	0.174498
8.991	12	0.6	350	2.36286	24.94	-0.0515037	0.630907	3.63355	0.188646
8.991	12	0.7	350	2.19143	24.0486	-0.0552698	0.491108	2.88667	0.188928
26.973	3	0.4	350	11.2829	20.6371	-0.0426308	5.99355	8.79843	0.168657
26.973	3	0.5	350	8.65714	16.7714	-0.0406736	4.06426	6.00184	0.17777
26.973	3	0.6	350	7.29714	14.8114	-0.0573256	2.72056	4.13648	0.189341
26.973	3	0.7	350	6.71143	13.8486	-0.019405	1.86343	2.72154	0.18526
26.973	4	0.4	350	7.69143	21.0229	-0.063333	4.47363	8.76987	0.18661
26.973	4	0.5	350	5.91429	17.4514	-0.0598782	3.18999	6.25455	0.199911
26.973	4	0.6	350	5.07714	15.68	-0.0452982	2.22831	4.43422	0.21041
26.973	4	0.7	350	4.78	15.0571	-0.0370237	1.81055	3.77021	0.197184
26.973	5	0.4	350	6.15429	22.2114	-0.0859994	3.28305	8.27021	0.20715
26.973	5	0.5	350	4.93714	19.0429	-0.0724766	2.33978	6.01344	0.208986
26.973	5	0.6	350	4.28286	17.26	-0.0767225	1.81604	4.67982	0.216745
26.973	5	0.7	350	3.86857	16.2429	-0.081324	1.4561	3.87718	0.255022
26.973	6	0.4	350	5.64	24.7171	-0.0541533	2.78588	8.2904	0.190876
26.973	6	0.5	350	3.75143	18.5857	-0.132767	1.87379	6.34331	0.268889
26.973	6	0.6	350	3.54286	17.8914	-0.132169	1.66444	5.55923	0.306508
26.973	6	0.7	350	3.31714	17.0171	-0.109384	1.26875	4.33943	0.31739
26.973	7	0.4	350	4.64286	24.8914	-0.132907	2.52458	9.32659	0.292542
26.973	7	0.5	350	3.61143	20.9086	-0.148584	1.58354	6.09266	0.328705
26.973	7	0.6	350	3.30857	19.8857	-0.118301	1.21202	4.66513	0.310281
26.973	7	0.7	350	2.93429	18.1857	-0.0888697	1.20587	4.99539	0.3057
26.973	8	0.4	350	4.46	27.6914	-0.110883	2.07933	8.74449	0.306404
26.973	8	0.5	350	3.68571	24.46	-0.0999548	1.29958	5.58214	0.288205
26.973	8	0.6	350	3.09429	21.4029	-0.0806344	1.15291	5.25406	0.291716
26.973	8	0.7	350	2.87714	20.1857	-0.132811	1.03481	4.88226	0.351627
26.973	9	0.4	350	4.18857	29.5229	-0.0972833	1.77821	8.25443	0.269469
26.973	9	0.5	350	3.12286	24.08	-0.133197	1.27092	6.45188	0.311043
26.973	9	0.6	350	2.73429	22.1057	-0.136184	0.886525	4.7713	0.325293
26.973	9	0.7	350	2.61143	21.3143	-0.0941546	0.903914	4.75215	0.317314
26.973	10	0.4	350	3.64	29.6086	-0.115157	1.63648	9.06477	0.287315
26.973	10	0.5	350	3.20857	27.2	-0.108028	1.13775	6.33135	0.306927
26.973	10	0.6	350	2.66857	23.86	-0.131373	0.935689	5.57012	0.351445
26.973	10	0.7	350	2.52	22.9714	-0.112226	0.708847	4.32747	0.3323
26.973	11	0.4	350	3.42857	31.4343	-0.126558	1.28883	7.88855	0.319556
26.973	11	0.5	350	2.83143	27.2229	-0.100364	1.10099	6.89932	0.297405
26.973	11	0.6	350	2.54	25.3829	-0.105867	0.809931	5.30467	0.309695
26.973	11	0.7	350	2.36	24.1343	-0.127211	0.656988	4.31652	0.349723
26.973	12	0.4	350	3.39714	34.12	-0.100698	1.12512	7.49498	0.254029
26.973	12	0.5	350	2.76857	29.2086	-0.0921663	0.870158	5.91966	0.284306
26.973	12	0.6	350	2.50571	27.5171	-0.107893	0.713136	5.21333	0.301012
26.973	12	0.7	350	2.33429	26.0343	-0.0731289	0.590975	4.22762	0.281474
