# Supplementary material for: Parsimonious Determination of the Optimal Infectious Dose of a Pathogen for Nonhuman Primate Models
Source: PLoS Pathog. 2015 Aug 18;11(8):e1005100. doi: 10.1371/journal.ppat.1005100 (PMC4540461; doi:10.1371/journal.ppat.1005100)
Supplement: S2 Table — 1000 simulations were performed across a range of starting challenge dose (D = 0.037 to 30 by factors of 3), and maximum number of exposures for any given animal (1, 2, 3, or unlimited; the latter are the same as in S1 Table), while holding the group size (n = 8) and target AID50 precision (σT = 0.5) fixed. Outputs are the same as in S1 Table. (XLSX) [file ppat.1005100.s002.xlsx]

## Sheet: Sheet1
Supplemental Table 2. Note: 8 animals per group; target AID50 standard error = 0.5. First-order kinetics is modeled.
Simulation Inputs			Simulation Outputs
Starting AID	Maximum Exposures	Number of simulations	Average # of Rounds	Average # of Animals Enrolled	Average Log10 AID50 Estimate	Std Dev # of Rounds	Std Dev # of Animals Enrolled	Std Dev Log10 AID50 Estimate
0.037	1	1000	3.335	26.68	-0.105016	1.53595	12.2876	0.201903
0.037	2	1000	3.945	20.655	-0.0347578	1.2991	6.83716	0.161431
0.037	3	1000	4.357	18.566	-0.0280903	1.20208	5.57519	0.160437
0.037	Unlimited	1000	4.384	16.427	-0.0178521	1.17555	4.47579	0.146888
0.111	1	1000	3.191	25.528	-0.0752283	1.53129	12.2504	0.176253
0.111	2	1000	3.763	20.101	-0.0296721	1.2076	6.31765	0.154567
0.111	3	1000	3.849	17.138	-0.0358263	1.16857	5.38349	0.156391
0.111	Unlimited	1000	3.882	16.238	-0.0264097	1.23677	4.88397	0.151267
0.333	1	1000	3.281	26.248	-0.0563797	1.4684	11.7472	0.171988
0.333	2	1000	3.625	20.048	-0.0269101	1.28297	6.56131	0.155404
0.333	3	1000	3.604	17.616	-0.0293899	1.24689	5.41071	0.148874
0.333	Unlimited	1000	3.624	17.167	-0.025414	1.31695	4.96505	0.146172
0.999	1	1000	3.029	24.232	-0.0604994	1.33189	10.6551	0.167953
0.999	2	1000	3.203	19.028	-0.0342582	1.40134	7.09602	0.159536
0.999	3	1000	3.134	17.483	-0.0406241	1.36378	5.79355	0.160168
0.999	Unlimited	1000	3.181	17.191	-0.0306814	1.42277	5.46886	0.154847
2.997	1	1000	3.314	26.512	-0.0668169	1.5342	12.2736	0.197231
2.997	2	1000	3.202	20.39	-0.0563904	1.44266	7.30474	0.176215
2.997	3	1000	3.076	18.831	-0.0597146	1.35353	5.62406	0.182605
2.997	Unlimited	1000	3.164	18.931	-0.0519429	1.41248	5.67595	0.173503
8.991	1	1000	3.194	25.552	-0.0980104	1.4651	11.7208	0.217588
8.991	2	1000	3.27	21.694	-0.075042	1.46124	7.44014	0.218493
8.991	3	1000	3.286	20.902	-0.0596798	1.53446	6.70458	0.21352
8.991	Unlimited	1000	3.36	20.973	-0.0696022	1.62081	6.61014	0.219289
26.973	1	1000	3.553	28.424	-0.158903	1.35019	10.8015	0.308732
26.973	2	1000	3.592	24.78	-0.131749	1.39193	7.25108	0.320801
26.973	3	1000	3.63	24.22	-0.104244	1.43148	6.4244	0.294788
26.973	Unlimited	1000	3.698	24.442	-0.107348	1.41803	6.18311	0.289606
